# Supplementary material for: A Chamber-Based Digital PCR Based on a Microfluidic Chip for the Absolute Quantification and Analysis of KRAS Mutation
Source: Biosensors (Basel). 2023 Aug 1;13(8):778. doi: 10.3390/bios13080778 (PMC10452697; doi:10.3390/bios13080778)
Supplement: Supplementary file 1 [file biosensors-13-00778-s001.zip]

Archive with 1 entries (1 files):
- biosensors-2489644-supplementary.pdf
